# Supplementary material for: Establishing multi-perspective instruments in early education during COVID-19: measuring the implementation of protective measures and the subjective level of information about pandemic-related regulations
Source: Meas Instrum Soc Sci. 2022 May 12;4(1):7. doi: 10.1186/s42409-022-00033-2 (PMC9096761; doi:10.1186/s42409-022-00033-2)
Supplement: Supplementary file 1 — Additional file 1: Table 1. ERiK/Corona-Kita-Survey constructs [file 42409_2022_33_MOESM1_ESM.xls]

## Sheet: Tabelle1
ERiK/Corona-Kita-Survey constructs
Unit of Analysis	Study	Directors	Parents	Pedagogical Staff	Child daycare	Youth offices	Providers
Measurement period 1	ERiK	March-June 2020		March-June 2020	March-June 2020	March-June 2020	March-June 2020
Measurement period 2	CKS	October 2020 - June 2020	March-July 2021	March-July 2021	December 2020-January 2021	NA	NA
N		2528 -	2070 - 3339	262 - 1428	2860
Number of COVID-related questions							13
childcare
Emergency Care in 1st Lockdown	ERiK	2		5	4	4	5
Amount pre-COVID	CKS	x	x
Current amount	CKS/ERiK	4	x	5	1
Closure due to infections	CKS	x		6	1
Closure due to pandemic	CKS
Cooperation parents - nursery
Media use	CKS	x
Satisfaction	CKS
Theme-centred talks	CKS	x
Child handover	CKS	1
Location of parent - nursery talks	CKS	x
Hygiene and protective measures
Implementation AHA-L self	CKS		12	28	17
Implementation AHA-L child	CKS		12	2	1
Implementation AHA-L nursery	CKS	23	1	x	1
Implementation AHA-L others	CKS		8	9	1
Difficulties measures	CKS	14			x
Rules for cold and coughing	CKS	18			8
Room equipment	CKS	7
Contact behaviour in nursery	CKS	1	4	4
Contact behaviour private	CKS		4	4
Contact behaviour professional	CKS		x
Free time behaviour with child	CKS
Free time behaviour without child	CKS
Conflicts in nursery	CKS		5	7	3
Organisational measures	CKS	28			4
Well-being
Balance job family	CKS
Family climate	CKS		x
Child in nursery	CKS		x	x
Coping with situation (child)	CKS		x	x
Strain self	CKS		x	x
Strain child	CKS
SES
General	CKS	x
Income	CKS		x
Education	CKS		x	x
Work	CKS		x	x
Language (household child)	CKS
Health and risk of infection
SARS-CoV-2 infection/suspected case	CKS	4	4	7	3
Severe course of COVID	CKS		x	x
Fear of infection	CKS		x	x	4
Risk group	CKS	4			1
Vaccination	CKS		x	x
Structural variables
Level of corona-related information	ERiK	6		5	6	6	6
Cooperation between stakeholders	ERiK	2			2	2	2
Workload	ERiK	x		10
Pedagogy
Quality of interactions	CKS	x
Ped. activities	CKS	17	x	x
Need for support	CKS	7		x
"Remote learning" (videos, handicraft packages etc.)	CKS	6
Number of groups taken care of	CKS			x
Number of children taken care of	CKS			x
Personnel per group	CKS			x
