# Supplementary material for: Establishing multi-perspective instruments in early education during COVID-19: measuring the implementation of protective measures and the subjective level of information about pandemic-related regulations
Source: Meas Instrum Soc Sci. 2022 May 12;4(1):7. doi: 10.1186/s42409-022-00033-2 (PMC9096761; doi:10.1186/s42409-022-00033-2)
Supplement: Supplementary file 6 — Additional file 6. ERiK directors distribution compared to the KJH statistics [file 42409_2022_33_MOESM6_ESM.xls]

## Sheet: Tabelle1
Additional File 6: ERiK directors distribution compared to the KJH statistics
ERiK directors net sample bias in employment and educational degrees compared to the KJH statistics
Variables	ERiK Directors	KJH Statistics
Highest professional qualification
(Relevant) university degree	833	10280
(Relevant) technical college degree	2643	45584
(Relevant) vocational school qualification	7	182
Other/(as yet) no qualification	71	1043
Total	3554	57089
Pearson's correlation coefficient r*		0.995504
Scope of employment
Persons with 38.5 and more hours per week	2303	33248
Persons with 32 to less than 38.5 hours per week	958	12366
Persons with less than 32 hours per week	534	11475
Total	3795	57089
Pearson's correlation coefficient r*		0.980963
*Note: Pearson's correlation coefficient r. This coefficient is a dimensionless index with the value range -1.0 ≤ r ≤ 1.0 and a measure of the extent to which there is a linear dependence between two data sets.
